# Supplementary material for: Emodin triggers cuproptosis to suppress hepatocellular carcinoma via SLC7A11/FDX1 axis
Source: Front Oncol. 2026 Mar 25;16:1756712. doi: 10.3389/fonc.2026.1756712 (PMC13056838; doi:10.3389/fonc.2026.1756712)
Supplement: Supplementary file 3 [file Table1.xlsx]

## Sheet: Sheet1
Tumor Values（mm^3）	0	1	2	3	4	5	6	7	8	9	10	11	12	13	14
MOD	43.4515	60.025	94.192	100.92	156.816	142.884	116.614	219.488	314.288	314.288	302.58	499.851	460.8	461.041	543.956
	84.27	85.176	139.425	152.1	130.235	181.3	216.562	221.154	262.122	328.104	329.252	530.452	474.624	677.6	779.76
	58.8245	62.426	172.062	248.368	191.558	269.769	206.681	282.528	230.688	295.245	281.627	367.84	354.784	408.726	365.04
	30.324	42.527	55.566	81.648	82.8345	157.604	111.925	96.228	127.8	110.956	135.816	107.388	132.278	153	172.651
	49.923	86.2125	63.6265	216.302	202.176	215.6	275.699	255.938	246.42	357.637	266.45	316.368	393.762	437.113	458.552
	102.602	112.896	178.85	184.96	234.196	222.376	254.947	355.743	328.738	499.851	494.606	535.553	669.766	849.364	798.062
	51.304	95.506	100.138	160.744	201.144	211.864	199.761	305.087	373.498	274.604	268.363	411.892	334.62	484.438	670
	88.938	115.351	157.115	183.298	222.376	194.078	196.599	295.856	380.7	305.087	380.208	475.695	545	661.5	711.112
	73.96	73.96	23.75	41.6	63.7905	79.3305	133.1	98.315	107.911	187.272	120.328	124.848	164.64	261.855	274.752
	51.772	60.0925	79.524	92.512	80.64	205.167	215.136	158.4	196.608	210.944	248.368	256.608	235.872	349.648	315.171
EMO-L	66.3255	83.106	87.079	91.2925	166.635	178.85	169.016	192.821	196.992	233.928	240.318	296.227	407.932	566.155	437.382
	68.9265	119.556	152.626	205.167	244.688	203.35	309.304	265.6	300.8	314.288	339.575	332.82	425.25	490.398	441.8
	59.904	78.416	74.4385	148.104	181.476	285.894	208.088	255.528	265.243	306.56	340.216	305.942	461.041	589.837	525
	37.8225	62.208	55.6875	118.354	165.528	105.966	215.136	193.842	204.768	303.116	350.413	351.31	313.6	478.216	379.456
	116.058	90.396	176.4	236.25	212.544	277.724	239.062	305.087	308.367	392.089	500	556.614	494.95	796.544	733.824
	43.706	67.3745	72.9	98.696	123.872	169.984	173.225	141.398	160.744	125.316	210.495	245.134	175.071	193.027	316.368
	59.048	110.466	139.425	185.679	107.388	173.4	204.732	167.936	174.24	302.688	254.016	262.132	476.158	539.136	411.892
	103.518	104.976	156.282	148.016	178.176	180.469	254.016	359.734	375.45	446.571	590.646	531.913	517.562	852.992	792.138
	73.2305	112.266	120.213	122.304	238.464	178.596	230.3	276.538	240.944	277.108	399.562	433.35	387.099	390.062	462.25
	56.3295	56.3295	49.368	122.793	142.228	116.058	145.926	156.775	196.599	185.13	221.804	254.947	230.3	326.114	370.881
EMO-H	80.631	139.264	94.77	171.396	259.002	182.648	270	296.352	279.864	376.786	320.339	380.926	480.2	727.833	608.634
	86.022	100.352	92.5	133.956	157.115	230.688	209.202	178.596	260.876	262.4	298.526	194.208	237.141	387.2	334.116
	38.4	66.27	100.719	87.079	99.825	111.6	142.228	148.838	130.696	124.468	238.464	265.243	283.966	332.82	375.584
	77.9625	200.9	141.288	181.675	230.3	188.012	191.896	261.792	275.625	208.08	271.062	215.6	233.512	274.752	285.912
	46.746	50.8475	52.6965	76.25	95.506	75.712	89.376	102.6	75.6315	119.072	109.76	147.456	141.312	182.648	152.46
	67.228	91.854	165.528	120.6	196.599	266.805	368.55	445.28	339.575	304.2	465.52	446.218	517.495	692.664	512.072
	102.06	199.781	117.045	204.732	189.771	300.938	403.971	373.182	499.376	529	622.261	547.832	622.08	721.412	600
	71.4425	75.106	180.668	192.2	161.472	206.388	192.6	256.632	289.674	218.295	290.43	234.488	257.725	369.664	295.704
	99.238	89.888	94.1015	143.36	158.438	147.994	212.544	246.402	249.64	266.805	326.114	335.16	373.498	413.1	546.364
	43.808	68.75	70.227	68.479	85	76.832	121.104	126.15	139.24	146.072	165.584	284.592	209.202	227.812	242.55
