# Supplementary material for: Emodin triggers cuproptosis to suppress hepatocellular carcinoma via SLC7A11/FDX1 axis
Source: Front Oncol. 2026 Mar 25;16:1756712. doi: 10.3389/fonc.2026.1756712 (PMC13056838; doi:10.3389/fonc.2026.1756712)
Supplement: Supplementary file 4 [file Table2.xlsx]

## Sheet: Sheet1
Weight(g)	0	1	2	3	4	5	6	7	8	9	10	11	12	13	14	15
MOD	23.5	24		24.1		24.2		24.1		24.9		24.8		24.9		25.2
	23.7	24.7		25		25.2		25		25.8		25.5		25.5		25.6
	24.9	25.9		26.5		27.3		27.4		27.8		27.9		27.8		28.1
	23.1	24.4		24.8		25		25		25.1		25.7		25.5		25.6
	23.6	23.4		24.1		24.6		24.9		25.7		24.4		25		24.8
	25.8	25.3		25.2		25.2		25.8		25.5		23.9		25.9		26.5
	21.3	21.4		22.2		22.5		22.6		22.6		23		23.1		23
	23.1	23		23.6		23.7		24		23.8		23.9		24.4		24.8
	25.8	25.9		26.1		26.4		26.3		27.2		27.2		27.1		27.3
	22.5	22.6		22.8		23.6		22.4		23		23.2		23.5		23.6
EMO-L	22.3	22.7		23.5		24.1		24.4		24.7		24.9		25.2		25.5
	23.9	23.4		24.6		24.5		24.9		24.8		24.8		25.1		25.9
	26.2	26.1		26.2		26.4		26.2		26.1		26.4		26.6		27.8
	20.6	20.5		21.2		21		21.6		22.1		21.8		21.5		22.3
	19.8	19.6		20.7		20.9		21.2		21.1		21.2		21.3		22.1
	22.7	22.6		22.9		22.7		22.9		22.8		22.9		23.3		23.9
	22.5	22.5		22.8		23.2		23.3		22.8		23.5		23.7		24.3
	22.6	22.2		23.2		23.5		24.1		23.7		24.1		23.9		24.4
	23.5	23.6		24.8		24.6		24.7		24.3		24.4		24.7		25.5
	21.6	21.4		21.7		22.3		22.9		23		23.1		21.5		22.5
EMO-H	21.6	22		23.4		23.2		23.8		24.5		24.2		24.3		24.2
	25.9	26		26.7		26.9		27.1		26.4		26.8		27.2		28.1
	23.6	23.1		23.5		24.2		24.3		24.3		25.3		24.6		25.5
	25.6	25.5		26.5		26.6		26.9		26.6		27.2		27.6		28.1
	23	22.8		24		23.9		23.7		24.3		24.4		24.5		25.1
	22.2	22		23		23.1		23.2		23.1		23.4		23.6		24.4
	23.7	23.5		24.2		24		24		24.2		24.2		24.9		24.8
	22.7	22.6		23.6		24.1		24.7		25.1		25.3		24.9		25.3
	22.7	22.2		23.1		23.4		23.6		24.6		24.5		24.2		24.4
	22	22.2		22.8		22.6		23.2		23.4		23.6		23.9		24.4
