# Supplementary material for: Emodin triggers cuproptosis to suppress hepatocellular carcinoma via SLC7A11/FDX1 axis
Source: Front Oncol. 2026 Mar 25;16:1756712. doi: 10.3389/fonc.2026.1756712 (PMC13056838; doi:10.3389/fonc.2026.1756712)
Supplement: Supplementary file 5 [file Table3.xlsx]

## Sheet: Sheet1
The number of positive cells in 400× random fields	FDX1-positive cell count				GPX4-positive cell count				SLC7A11-positive cell count
MOD	73	66	59	64	203	175	176	216	36	37	47	40
EMO-L	93	69	93	71	93	87	106	103	21	24	29	32
EMO-H	103	157	112	132	50	49	53	45	22	29	22	18
